# Supplementary material for: The Usefulness of the Ratio of Antigen–Autoantibody Immune Complexes to Their Free Antigens in the Diagnosis of Non-Small Cell Lung Cancer
Source: Diagnostics (Basel). 2023 Sep 20;13(18):2999. doi: 10.3390/diagnostics13182999 (PMC10529727; doi:10.3390/diagnostics13182999)
Supplement: Supplementary file 1 [file diagnostics-13-02999-s001.zip]

Archive with 1 entries (1 files):
- diagnostics-2486022-supplementary.pdf
